# Supplementary material for: Acoustoelectronic nanotweezers enable dynamic and large-scale control of nanomaterials
Source: Nat Commun. 2021 Jun 22;12:3844. doi: 10.1038/s41467-021-24101-z (PMC8219664; doi:10.1038/s41467-021-24101-z)
Supplement: Supplementary file 10 — Source Data [file 41467_2021_24101_MOESM10_ESM.zip]

Archive with 6 entries (3 files):
- zip_with_rawdata_and_codes/
- zip_with_rawdata_and_codes/codes_uploaded/
- zip_with_rawdata_and_codes/codes_uploaded/README.txt
- zip_with_rawdata_and_codes/codes_uploaded/solid_sphere_CMfactor.m
- zip_with_rawdata_and_codes/data_uploaded/
- zip_with_rawdata_and_codes/data_uploaded/raw_data.xlsx
