# Supplementary material for: Acoustoelectronic nanotweezers enable dynamic and large-scale control of nanomaterials
Source: Nat Commun. 2021 Jun 22;12:3844. doi: 10.1038/s41467-021-24101-z (PMC8219664; doi:10.1038/s41467-021-24101-z)
Supplement: Supplementary file 10 — Source Data [file 41467_2021_24101_MOESM10_ESM.zip › zip_with_rawdata_and_codes/codes_uploaded/README.txt]

MATLAB code supporting the paper: Acoustoelectronic nanotweezers enable dynamic, large-scale control of nanomaterials, Nature Communications, 2021.

Description:
[MATLAB codes for calculating the CM factor of nanoparticles]

MATLAB functions required by the scripts.
--------------------------------------------------------------------------
Test condition:
Matlab R2020b
Memory: 8GB
--------------------------------------------------------------------------
main file : autoscanning_cistrans.m
