# Supplementary material for: Acoustoelectronic nanotweezers enable dynamic and large-scale control of nanomaterials
Source: Nat Commun. 2021 Jun 22;12:3844. doi: 10.1038/s41467-021-24101-z (PMC8219664; doi:10.1038/s41467-021-24101-z)
Supplement: Supplementary file 10 — Source Data [file 41467_2021_24101_MOESM10_ESM.zip › zip_with_rawdata_and_codes/data_uploaded/raw_data.xlsx]

## Sheet: Fig. 1D
	fre (MHz)	EP (Vpp/Vpp)	AS (mm/sec)
LN41	33.84	0.0745	0.4883
	31.74	0.0392	0.287
	37.04	0.0402	0.4369
	38.44	0.1524	1.0046
	41.24	0.043	0.2195
	42.94	0.0504	0.19536
LN41-45	38.34	0.03168	0.3569
	40.84	0.06363	0.9479
	42.04	0.02036	0.17162
Y128	31.84	0.04671	130.6
1st row is SAW mode	32.44	0.0739	13.03
	35.64	0.01766	0.16873
	37.04	0.03655	0.1992
	37.34	0.03176	0.14542
	37.94	0.05525	0.6728
LT36	34.44	0.08633	0.3204
	31.74	0.02909	0.12904
	36.44	0.02699	0.2177
	37.74	0.02525	0.2765
	39.24	0.03476	0.8183
	41.04	0.04779	1.0313
	42.54	0.02615	0.12293
LT42	31.74	0.02763	0.17795
	34.54	0.05515	0.2645
	39.64	0.0286	0.2481
	41.94	0.03922	0.4356
LN64	31.84	0.0194	0.13879
	34.04	0.03283	0.2365
	34.54	0.08695	1.221
	34.84	0.06946	0.974
	37.24	0.0564	2.195
	37.94	0.05491	1.566
	40.94	0.02496	0.4083
	42.14	0.02685	0.7422
Y41t	31.44	0.03747	0.13541
	31.84	0.04224	0.18979
	36.64	0.03391	1.197
	37.34	0.04146	1.0256
	37.94	0.05121	0.5118
	38.34	0.06851	1.481
	39.04	0.03394	0.2021
	40.64	0.03356	0.1433
	41.04	0.03119	0.10461
	41.34	0.0356	0.11461
Y41t45	39.34	0.1081	1.055
	41.34	0.03029	0.18062
SILI	30.44	0	0.01488
	32.44	0	0.1044
	34.44	0	0.02484
	36.44	0	0.1196
	38.44	0	0.00105
	40.44	0	0.1223

## Sheet: Fig. 1E
100nm				400nm
time, s	displacement, um	std, um		time, s	displacement, um	std, um
0	27.746	1.3386		0	27.509	1.445
0.1	22.472	8.9104		0.1	26.844	3.4728
0.2	21.472	9.0339		0.2	26.447	4.5777
0.3	18.626	10.814		0.3	26.202	4.7581
0.4	18.665	10.327		0.4	25.986	4.885
0.5	17.783	10.392		0.5	25.811	5.246
0.6	16.546	10.508		0.6	25.705	5.4733
0.7	17.328	10.239		0.7	24.035	6.9728
0.8	15.53	10.508		0.8	22.037	6.9598
0.9	15.994	10.148		0.9	19.941	7.9869
1	15.771	9.8521		1	17.99	8.162
1.1	15.326	9.7915		1.1	15.803	8.3253
1.2	15.001	10.466		1.2	13.851	8.3492
1.3	15.023	10.088		1.3	12.186	8.1416
1.4	14.131	10.26		1.4	10.845	7.8742
1.5	14.024	9.5623		1.5	9.3599	7.0369
1.6	13.348	9.6101		1.6	8.1107	6.5349
1.7	13.338	9.0262		1.7	7.1793	5.8828
1.8	12.958	9.8042		1.8	6.3835	5.172
1.9	11.562	9.3445		1.9	5.2708	4.5799
2	11.928	9.0099		2	5.0234	4.0623
